# Supplementary material for: Comparing skin swabs, buccal swabs, and toe clips for amphibian genetic sampling, a case study with a small anuran (Acris blanchardi)
Source: Biol Methods Protoc. 2024 May 16;9(1):bpae030. doi: 10.1093/biomethods/bpae030 (PMC11139508; doi:10.1093/biomethods/bpae030)
Supplement: bpae030_Supplementary_Data [file bpae030_supplementary_data.xlsx]

## Sheet: yield_purity
FrogID	Buccal Sample	Avg conc	260/28 avg	Dermal Sample	Avg conc	260/28 avg	Toe Sample	Avg conc	260/28 avg
33-5	s212	21.3667	1.78	S211	1.16667	1.52	t604	28.7333	1.92333
32-4	s204	47.3333	1.86333	S354	2.03333	1.31	t542	22.1667	1.7
32-3	s352	36.9	1.78333	S351	1.06667	1.17333	t541	25.9333	1.84333
32-2	s350	45.9	1.83667	S349	0.833333	0.903333	t540	19.5667	1.62
31-10	s347	18.6	1.51	S346	1.16667	1.49333	t528	15.1667	1.73
31-9	s345	20.2667	1.63	S344	1.86667	0.62	t527	21.3667	1.78333
31-8	s343	28.2667	1.89	S342	0.6	0.653333	t526	23.4667	1.71333
31-7	s341	11.7667	2.00333	S340	1.1	1.38333	t525	24.3667	1.7
31-6	s339	23.7667	1.57	S338	0.633333	-0.33	t524	24.3667	1.78333
31-5	s337	32.3667	2.22333	S336	0.866667	2.13333	t523	27.2	1.64667
31-4	s335	20.1333	1.93667	S334	2.4	1.00667	t522	31.4	1.66
31-3	s333	13.3	1.81333	S332	1.63333	1.28	t521	17.8667	1.5
31-2	s331	5.3	1.65	S330	0.433333	-1.37667	t520	24.6	1.66667
31-1	s329	43.6667	1.73667	S328	1.7	3.33333	t519	21	1.74667
30-10	s327	9.13333	2.59667	s326	2.3	0.93	t305	38.4	1.82
30-9	s325	12.1	1.87333	s324	3.03333	1.20333	t306	37.4	1.78667
35-1	t652	38.3667	2.02667	T651	9.5	1.21667	t650	12.9667	1.61333
33-10	s222	114.233	1.78333	S221	7.6	1.40667	t609	32.2333	1.81667
33-9	s220	40.3667	1.82667	S219	2.1	0.876667	t608	21.1	2.15667
33-8	s218	37.8	1.77667	S217	4.86667	1.06333	t607	48.4	1.79667
33-7	s216	127.367	1.89	S215	0.966667	1.78333	t606	26.5	1.75667
35-2	T655	7	1.76667	T654	4.53333	1.40333	t653	18.9	1.69333
35-3	T658	15	1.15333	T657	5.7	1.18333	t656	12.9667	1.51333
35-4	T661	41.8333	1.85	T660	2.86667	0.763333	t659	15.1333	1.83333
35-7	T666	70	1.77	T665	5.13333	1.39	t664	34.9	1.69
36-3	S375	46.2	1.82	S374	4.76667	1.01	t719	18.1333	1.82333
36-4	S377	44	2	S376	10.1333	-2.11333	t720	32.8667	1.84
36-5	S379	9	1.54	S378	5.46667	0.773333	t721	39.4	1.75
36-6	S381	26.6333	1.53667	S380	3.06667	1.08667	t722	31.0333	1.79667
40-1	S427	59.2333	1.94667	S439	2.93333	1.35667	s430	33.1667	1.89
40-2	S436			S433	20	1.63	s435	29.6667	1.82
40-3	S429	74.3333	1.58667	S431	15.3	1.30667	s434	29.4667	1.89
40-4	S426	23.6667	1.90667	S425	7.93333	1.08333	s438	27.5667	1.83667
40-5	S228	23.7333	1.21333	S428	10.0667	1.10667	s432	30	1.99
40-6	S231	17.8333	1.47333	S230	2.6	0.76	s229	28.3333	1.78667
41-1	T568	23.4333	1.86667	T567	1.9	1.89	t566	18.7333	1.78667
41-2	T571	26.1	1.70667	T570	4.26667	1.42	t569	13	1.52667
41-3	T574	18.0333	2.47667	T573	5.43333	1.27333	t572	8.06667	1.73
41-9	T584	77.8333	1.88	T581	5.96667	0.816667	t582	11.0333	1.51667
41-14	S401	46.3333	2.07667	S399	12.7333	0.0766667	s398	38.5	1.91
35-8				T668	6.36667	-0.173333	t667	30.7	1.84333
36-1				S370	5.43333	0.626667	t717	29.6333	1.82
36-2				S372	6.33333	0.98	t718	31.6667	1.75333

## Sheet: alleles
	Locus 1 (Acr-14, grn)			Locus 2 (Acr-3, yel)			Locus 3 (Acr-2, blu sm)			Locus 4 (Acr-28, blu lrg)
30-9
s325	387.2	387.2		195.9	195.9		153.5	153.5		402	402
s324
t306	387.3	387.3		195.9	195.9		145.5	153.7		397.6	401.7
30-10
s327				182.1	193.8		130.5	146.1
s326							137.2	153.6
t305	387.4	395.5		191.7	204		137.5	153.6		397.7	401.9
31-1
s329				166.4	166.4		125.2	157.7
S328	306	306		175	175
t519	305.9	322.4		175.2	175.2		125.4	157.9		398.2	402.3
31-2
s331	322.3	322.3		162.5	175.2		157.7	165.9		398	406
S330	322	322		162.5	175.2
t520	322.4	322.4		162.6	175.2		157.9	166		398.1	406.2
31-3
s333	305.9	305.9		175.2	175.2		125.2	141.2		398	406
S332	305.8	305.8		175.1	175.1		117	145.3
t521	305.9	305.9		175.1	175.1		125.3	125.3		398.1	406.1
31-4
s335	306	322.4		162.4	175		125	161.6		397.8	405.8
S334
t522	306	322.4		162.5	175.2		125.3	161.9		398.1	406.2
31-5
s337	322.3	322.3					125.3	157.7		398	402
S336	322.5	322.5
t523	322.4	322.4		175.3	179.5		125.3	157.7		398.2	402.2
31-6
s339	322.4	322.4		175.2	175.2		125.1	161.8		398	406
S338	322.4	322.4		175.3	175.3
t524	322.3	322.3		175.1	175.1		125.2	161.8		398.1	406.2
31-7
s341	305.9	322.4		175.2	175.2		125.3	125.3		398	406
S340	305.9	322.5		175.2	175.2		125.2	125.2
t525	306	322.3		175.1	175.1		125.2	125.2		398.1	406.2
31-8
s343	322.4	322.4		175.1	175.1		125.3	125.3		406	406
S342	322.4	322.4		175.2	175.2		125.2	141.2
t526	322.4	322.4		175.3	175.3		125.3	125.3		406.2	406.2
31-9
s345	306	306		175.2	179.5		125.1	157.6		398	406
S344	305.9	305.9		179.4	179.4
t527	305.9	305.9		175.1	179.4		125.4	157.7		398.2	406.2
31-10
s347	305.8	305.8		162.4	175		125.2	125.2		398	402
S346	306.1	306.1		162.5	175.2		125.2	125.2
t528	305.9	305.9		162.7	175.2		125.5	125.5		398.1	402.1
32-2
s350
S349
t540	322.4	375.1		175.1	175.1		125.3	125.3		398.1	402.1
32-3
s352	305.9	322.4		175.1	175.1		125.2	125.2
S351
t541	305.9	322.3		175.1	175.1		125.3	125.3		402.1	406.2
32-4
s204	306	306		162.4	170
S354	306	306		162.5	175.1		157.6	157.6
t542	305.8	305.8		162.7	175.1		157.7	157.7		402.1	406.1
33-5
s212	399.4	419.7		179.2	183.4		125	141		389.1	401.9
S211
t604	399.5	419.8		179.5	183.7		125.3	141.3		389.3	402.1
33-7
s216	415.7	423.8		183.4	183.4		141.3	141.3		389	406
S215
t606	415.7	423.8		183.5	183.5		141.3	141.3		389.3	406.3
33-8
s218	395.5	395.5		175	183.6		125.3	125.3		389	406
S217				183.5	183.5
t607	395.3	395.3		183.6	183.6		125.3	125.3		389.2	406.2
33-9
s220	395.4	419.8		183.4	183.4		145.2	153.5		389.2	389.2
S219				183.5	183.5
t608	395.6	419.7		183.5	183.5		145.4	153.6		389.3	389.3
33-10
s222	391.3	419.8		183.4	183.4		141	141		389	389
S221				183.4	183.4
t609	391.3	419.9		183.5	183.5		140.1	144.4		389.2	389.2
35-1
t652	399.4	403.4		179.2	179.2		137.2	137.2		401.9	418.1
T651
t650	399.4	403.4		179.8	179.8		121.2	137.3		402.2	418.4
35-2
T655				175.3	191.9		133.2	133.2		385	389
T654	318	318		154.3	154.3		113	113
t653	318.2	356		175.2	191.9		133.2	133.2		385	389.2
35-3
T658	318.2	403.5		179.3	212.2		137.2	137.2		402	418
T657							113.3	113.3
t656	318.2	403.5		179.4	212.2		121.2	137.1		402.2	418.4
35-4
T661	318.3	318.3		192	196		121.3	153.5		389	402
T660				192	196		113.3	113.3
t659	318.2	318.2		191.9	196		121.2	153.6		389.2	402.1
35-7
T666	326.4	403.5		179.4	179.4		137.2	137.2		389	418
T665				179.2	179.2		137.1	157.6
t664	326.4	403.4		179.3	179.3		137.2	137.2		389.3	418.4
35-8
T668				154.2	154.2		137.1	137.1
t667	407.6	415.9		214.2	214.2		121.4	137.2		389.5	389.5
36-1
S370				149.6	149.6
t717	355.9	395.5		187.6	191.8		137.2	137.2		389.4	401.9
36-2
S372
t718	310	399.5		187.6	196		121.1	121.1		389.3	406.3
36-3
S375	356.1	395.5		191.7	200		133.1	137.1		384.9	384.9
S374				200	200		113	137
t719	356	395.5		191.7	200		133.2	137.1		385.1	385.1
36-4
S377	395.5	403.5		191.8	212.2		117.2	137.1		389.2	389.2
S376				154.3	154.3		113	121.2
t720	395.5	403.6		192	212.4		117.4	137.3		389.3	389.3
36-5
S379	310.1	399.6		187.6	196		131.3	137.2		385	389.2
S378	310	310
t721	309.9	399.5		187.6	196		137.3	153.7		385.1	389.3
36-6
S381	403.5	415.9		187.5	187.5		133.2	153.5		389.2	401.5
S380							113.3	141.2
t722	403.5	415.8		187.7	187.7		133.3	153.7		389.3	401.7
40-1
S427	360.1	384.3		183.5	183.5		174	174		383.6	393.7
S439	360.2	384.3		183.5	183.5
s430	360.2	384.3		183.5	183.5		173.9	173.9		383.5	393.9
40-2
S436
S433
s435	338.7	384.4		183.5	183.5		141.1	169.9		383.6	397.9
40-3
S429	338.7	384.4								384	384
S431
s434	384.3	384.3		183.5	183.5		133.1	157.7		383.6	383.6
40-4
S426	338.7	384.4		183.6	183.6					383.6	397.9
S425	338.7	384.3		183.5	183.5		141.3	157.6
s438	338.6	384.2		183.5	183.5		141.3	157.7		383.6	398
40-5
S228	360.1	364.1		183.4	191.8
S428	360.2	364.1		154.2	191.6
s432	359.9	363.9		183.5	191.8		141.3	174		394	394
40-6
S231	368.2	368.2		183.5	191.9		157.7	165.8		384	398
S230
s229	368.1	368.1		183.5	191.8		157.7	165.9		383.7	398
41-1
T568	322.4	403.5		166.5	174.7		133.2	133.2		427	427
T567				154.4	154.4		113	113
t566	322.3	403.5		166.7	174.7		133.4	133.4		427	427
41-2
T571	322.4	403.6		195.9	208.3					394	427
T570							113	113
t569	322.5	403.4		196.1	208.4		125.4	133.4		394.1	426.6
41-3
T574	391.3	391.3		162.6	204.1		125.4	125.4		427	427
T573							113.2	125.2
t572	391.3	391.3		162.6	204.3		125.1	157.8		427	427
41-9
T584	326.4	387.2		162.5	174.7		133.2	157.6		426.5	430.8
T581
t582	326.5	387.3		162.7	174.8		133.2	157.9		426.6	430.9
41-14
S401	348	387.3		166.7	208.4		125.2	157.7
S399				166.6	166.6		125.1	141.2
s398	347.9	387.3		166.6	208.4		125.3	157.7		402.2	430.8
